# Supplementary material for: Oncostatin M Receptor as a Therapeutic Target for Radioimmune Therapy in Synovial Sarcoma
Source: Pharmaceuticals (Basel). 2022 May 24;15(6):650. doi: 10.3390/ph15060650 (PMC9228444; doi:10.3390/ph15060650)
Supplement: Supplementary file 1 [file pharmaceuticals-15-00650-s001.zip]

Archive with 1 entries (1 files):
- pharmaceuticals-1704149-supplementary.pdf
